# Supplementary material for: Leaf trichomes affect caterpillar feeding in an instar-specific manner
Source: Commun Integr Biol. 2018 Aug 9;11(3):1–6. doi: 10.1080/19420889.2018.1486653 (PMC6132425; doi:10.1080/19420889.2018.1486653)
Supplement: 1052206_supplemental_files.ppt [file kcib-11-03-1486653-s001.zip]

Archive with 2 entries (1 files):
- kcib-11-03-1486653-s001/
- kcib-11-03-1486653-s001/SUpplemental Video 1.mov
